# Supplementary material for: Molecular Diversity of Glutamatergic and GABAergic Synapses from Multiplexed Fluorescence Imaging
Source: eNeuro. 2021 Jan 15;8(1):ENEURO.0286-20.2020. doi: 10.1523/ENEURO.0286-20.2020 (PMC7877457; doi:10.1523/ENEURO.0286-20.2020)
Supplement: Extended Data 1 — CellProfiler multiplexed image analysis pipeline. The included image analysis pipeline automates the detection and quantification of synaptic puncta from multiplexed images. Download Extended Data 1, ZIP file. [file enu-eN-MNT-0286-20-s20.zip]

Archive with 1 entries (1 files):
- PRISM_Synapse_Analyzer.cppipe
